# Supplementary material for: Drinking Water Supplemented with Acidifiers Improves the Growth Performance of Weaned Pigs and Potentially Regulates Antioxidant Capacity, Immunity, and Gastrointestinal Microbiota Diversity
Source: Antioxidants (Basel). 2022 Apr 21;11(5):809. doi: 10.3390/antiox11050809 (PMC9138078; doi:10.3390/antiox11050809)
Supplement: Supplementary file 1 [file antioxidants-11-00809-s001.zip]

Archive with 4 entries (4 files):
- Supplemental file S1.xls
- Supplemental File S2.xls
- Supplemental File S3.xls
- Supplemental Tables.pdf
