# Supplementary material for: Drinking Water Supplemented with Acidifiers Improves the Growth Performance of Weaned Pigs and Potentially Regulates Antioxidant Capacity, Immunity, and Gastrointestinal Microbiota Diversity
Source: Antioxidants (Basel). 2022 Apr 21;11(5):809. doi: 10.3390/antiox11050809 (PMC9138078; doi:10.3390/antiox11050809)
Supplement: Supplementary file 1 [file antioxidants-11-00809-s001.zip › Supplemental file S1.xls]

## Sheet: Sheet1
Supplemental file S1. Statistics of clean data
Sample	Raw_Tags	Raw_Bases	Valid_Tags	Valid_Bases	Valid%	Q20%	Q30%	GC%
d18_A1_1	85838	42.92M	72245	30.00M	84.16	96.22	89.41	53.47
d18_A1_2	86602	43.30M	74063	31.07M	85.52	97.3	91.99	53.05
d18_A1_3	85609	42.80M	78231	32.64M	91.38	97.27	92.06	53.58
d18_A1_4	83937	41.97M	75712	31.66M	90.2	96.52	90.19	53.8
d18_A1_5	80542	40.27M	76389	32.18M	94.84	96.69	90.47	52.96
d18_A1_6	82330	41.16M	68854	28.77M	83.63	97.65	93.1	52.84
d18_A2_1	87975	43.99M	77963	32.32M	88.62	97.6	92.97	53.66
d18_A2_2	80179	40.09M	67063	27.45M	83.64	93.12	82.77	53.31
d18_A2_3	82079	41.04M	71920	29.95M	87.62	95.62	87.94	53.99
d18_A2_4	84054	42.03M	77845	32.24M	92.61	97.46	92.47	53.06
d18_A2_5	83942	41.97M	78438	32.90M	93.44	97.42	92.51	54.09
d18_A2_6	82097	41.05M	69937	29.63M	85.19	96.79	90.95	52.57
d18_A3_1	86201	43.10M	77750	32.21M	90.2	96.34	89.59	53.88
d18_A3_2	83245	41.62M	74390	30.86M	89.36	97.58	92.76	53.12
d18_A3_3	84114	42.06M	76675	31.76M	91.16	97.44	92.34	53.27
d18_A3_4	86572	43.29M	66893	27.54M	77.27	88.62	75.01	54.96
d18_A3_5	85428	42.71M	74252	30.82M	86.92	96.28	89.55	53.21
d18_A3_6	86934	43.47M	79927	32.72M	91.94	97.76	93.27	53.68
d18_C_1	82518	41.26M	77552	31.30M	93.98	97.62	92.93	53.53
d18_C_2	84379	42.19M	74799	31.08M	88.65	95.31	87.3	53.39
d18_C_3	85544	42.77M	79305	32.69M	92.71	96.48	89.91	53.6
d18_C_4	85029	42.51M	74574	30.87M	87.7	97.52	92.76	53.47
d18_C_5	82505	41.25M	73064	30.48M	88.56	97.62	92.99	53.02
d18_C_6	83849	41.92M	71306	29.56M	85.04	92.95	82.43	53.56
d35_A1_1	84150	42.08M	67447	28.05M	80.15	96.19	89.35	52.8
d35_A1_2	85674	42.84M	74980	31.69M	87.52	97.47	92.68	52.3
d35_A1_3	85731	42.87M	69838	29.24M	81.46	97.4	92.55	53.07
d35_A1_4	86329	43.16M	73802	30.89M	85.49	96.38	90.14	52.94
d35_A1_5	86290	43.15M	72004	29.96M	83.44	95.98	88.79	53.09
d35_A1_6	83571	41.79M	74403	30.96M	89.03	97.25	92.24	53
d35_A2_1	83431	41.72M	73429	30.37M	88.01	97.7	93.21	53.78
d35_A2_2	84626	42.31M	64817	26.98M	76.59	91.98	80.7	53.39
d35_A2_3	84370	42.19M	72375	30.31M	85.78	95.75	88.42	53.08
d35_A2_4	87999	44.00M	77665	32.07M	88.26	97.65	93.09	53.77
d35_A2_5	80876	40.44M	56867	23.53M	70.31	97.41	92.66	53.08
d35_A2_6	80113	40.06M	72362	30.01M	90.32	97.25	92.1	53.51
d35_A3_1	80960	40.48M	69004	28.47M	85.23	96.45	89.8	53.67
d35_A3_2	80051	40.03M	70760	29.87M	88.39	97.11	91.97	53.63
d35_A3_3	84830	42.41M	76161	31.78M	89.78	97.25	92.19	53.22
d35_A3_4	81097	40.55M	58399	24.22M	72.01	88.86	75.5	53.92
d35_A3_5	82158	41.08M	74410	31.17M	90.57	95.64	88.15	53.73
d35_A3_6	80050	40.02M	70167	28.94M	87.65	97.61	92.99	54.24
d35_C_1	85070	42.53M	73010	30.43M	85.82	97.38	92.54	54.04
d35_C_2	82086	41.04M	70504	29.27M	85.89	96.96	91.29	54.04
d35_C_3	81868	40.93M	71520	29.70M	87.36	96.9	91.02	54.4
d35_C_4	87504	43.75M	62048	25.85M	70.91	97.12	91.92	53.98
d35_C_5	84514	42.26M	79890	33.06M	94.53	97.72	93.21	53.77
d35_C_6	81282	40.64M	65373	27.33M	80.43	92.12	80.91	53.48
