# Supplementary material for: Drinking Water Supplemented with Acidifiers Improves the Growth Performance of Weaned Pigs and Potentially Regulates Antioxidant Capacity, Immunity, and Gastrointestinal Microbiota Diversity
Source: Antioxidants (Basel). 2022 Apr 21;11(5):809. doi: 10.3390/antiox11050809 (PMC9138078; doi:10.3390/antiox11050809)
Supplement: Supplementary file 1 [file antioxidants-11-00809-s001.zip › Supplemental File S2.xls]

## Sheet: Sheet1
Supplemental File S2. Phylum level composition of bacteria (%)
	d18				d35
Phylum	C	A1	A2	A3	C	A1	A2	A3
Firmicutes	78.0633	81.7591	72.4947	71.1173	77.4705	90.1317	85.3731	83.5003
Bacteroidetes	14.0453	10.7414	11.055	21.2621	16.1869	6.48689	9.85291	8.87001
Actinobacteria	4.82113	5.35138	5.60058	3.62003	3.66654	1.82932	3.46831	4.22943
Proteobacteria	1.31434	1.34871	10.2539	2.86493	1.6756	1.42156	0.84473	3.24243
Spirochaetes	0.31493	0.18676	0.1211	0.32064	0.35049	0.02293	0.21294	0.01579
Tenericutes	1.25121	0.31318	0.32441	0.25294	0.10563	0.01285	0.13575	0.00898
Epsilonbacteraeota	0.00816	0.09722	0.00668	0.11728	0.02097	0	0.00883	0.00576
Cyanobacteria	0.01793	0.0314	0.04241	0.05076	0.09974	0.04406	0.04922	0.09916
Patescibacteria	0.11728	0.13492	0.05923	0.19494	0.06316	0.0074	0.03547	0.00079
Fibrobacteres	0.00467	0.00365	0	0.07575	0.24467	0.00177	0.00107	0
unclassified	0.00809	0.00471	0.01017	0.00907	0.04624	0.03671	0.0132	0.02548
Kiritimatiellaeota	0.00415	0.00344	0.01982	0.09333	0.0484	0	0.00068	0
Deferribacteres	0.00182	0	0.00153	0	0	0	0	0
Lentisphaerae	0.00295	0	0	0.00214	0.00372	0	0	0
Planctomycetes	0.00455	0.00443	0	0	0.01025	0.00273	0.00376	0
Acidobacteria	0.00722	0.00304	0.00315	0.00315	0	0	0	0.00062
Synergistetes	0.00182	0.00684	0	0	0.00071	0	0	0
Verrucomicrobia	0.00365	0.00414	0	0.00837	0.005	0.00128	0	0
Chloroflexi	0.00419	0.00523	0.00318	0.00385	0	0	0	0
Fusobacteria	0.00156	0	0.00361	0.00125	0	0.00077	0	0.00075
Nitrospirae	0.00181	0	0	0.00071	0	0	0	0
Gemmatimonadetes	0	0.00049	0.00048	0.00142	0	0	0	0
Chlamydiae	0	0	0	0	0.00143	0	0	0
WPS-2	0	0	0	0	0	0	0	0.0005
