# Supplementary material for: Drinking Water Supplemented with Acidifiers Improves the Growth Performance of Weaned Pigs and Potentially Regulates Antioxidant Capacity, Immunity, and Gastrointestinal Microbiota Diversity
Source: Antioxidants (Basel). 2022 Apr 21;11(5):809. doi: 10.3390/antiox11050809 (PMC9138078; doi:10.3390/antiox11050809)
Supplement: Supplementary file 1 [file antioxidants-11-00809-s001.zip › Supplemental File S3.xls]

## Sheet: Sheet1
Supplemental File S3. Genus level composition of bacteria (%)
	d18				d35
Genus	C	A1	A2	A3	C	A1	A2	A3
Lactobacillus	18.5693	40.4392	13.9936	10.9606	6.82815	16.8061	8.73097	3.38621
Streptococcus	1.57084	1.67844	8.09201	1.79135	13.361	30.2005	17.3396	20.4738
Prevotella_9	4.04161	3.65445	3.4179	5.12921	1.75799	0.86028	2.09177	1.0821
Muribaculaceae_unclassified	3.06838	2.17665	1.98112	4.28961	8.51551	4.2379	4.89405	4.53139
Subdoligranulum	3.74534	2.27419	1.91802	4.19529	3.5207	7.66434	5.42077	11.5076
Lachnospiraceae_unclassified	5.21453	2.47914	1.53142	4.86028	1.31788	2.8747	2.02855	2.45027
Megasphaera	3.48298	5.38566	4.40478	4.01015	4.8181	1.09358	1.6981	1.32311
Clostridium_sensu_stricto_1	1.66069	1.04313	8.02989	1.24144	0.07556	0.04722	0.14316	0.04972
Solobacterium	1.96949	1.48892	2.17938	1.16286	3.40488	1.9497	2.50739	9.73256
Ruminococcaceae_UCG-005	1.57479	0.69977	1.33472	1.33637	1.39381	3.34448	3.79912	1.44356
Faecalibacterium	1.2295	0.73413	1.09022	1.83608	3.35236	1.20186	3.17942	1.74221
Collinsella	1.90531	2.14617	1.88964	1.58958	2.53102	1.31405	2.26756	3.6987
Holdemanella	1.06559	0.86722	1.67572	0.81051	2.23887	2.05648	4.61528	6.22239
Eubacterium]_coprostanoligenes_group	1.36175	1.02286	0.68787	1.29287	4.28835	1.99634	3.41022	1.73221
Ruminococcaceae_UCG-002	1.74022	1.32075	0.86944	1.79739	2.97608	1.19974	3.37193	1.24576
Ruminococcaceae_UCG-014	3.13119	2.36412	2.68535	2.69169	0.05282	0	0.25955	0.00374
Catenibacterium	1.15902	0.97569	0.78587	1.11845	3.96918	2.42751	1.55708	2.34731
Terrisporobacter	2.34945	0.85653	4.80793	2.18733	0.17525	0.19853	0.61196	0.28863
Prevotella	0.41289	0.22684	0.24664	1.19655	0.35748	0.06659	0.1471	0.23977
Blautia	1.18402	1.24875	0.8525	1.23841	0.69733	1.21734	0.70121	0.98383
Prevotellaceae_NK3B31_group	1.28774	1.07782	0.56961	2.11583	0.96345	0.34476	0.16864	0.23421
Rikenellaceae_RC9_gut_group	1.08991	0.6392	0.679	1.47605	1.20616	0.1304	0.42726	0.24603
Escherichia-Shigella	0.2369	0.10086	5.86133	0.12736	0.76789	0.74868	0.42567	2.38369
Prevotella_2	0.57338	0.69809	0.45163	1.66338	0.04406	0.01938	0.04416	0.06685
Erysipelotrichaceae_UCG-006	0.44184	0.22962	0.77333	0.32829	3.2331	0.70201	1.15639	3.80475
Clostridiales_Family_XIV._Incertae_Sedis_unclassified	3.11554	0.23391	0.31216	3.32631	0.84076	0.24633	1.43212	0.34693
Prevotellaceae_UCG-003	0.85151	0.45029	0.25798	1.38774	0.36559	0.04125	0.03874	0.07301
Ruminococcus_1	0.41323	0.45708	0.28626	1.10736	0.76111	0.38584	0.74375	0.29125
Phascolarctobacterium	0.60646	0.9233	0.91474	1.21898	0.50464	0.11926	0.86934	0.74228
Alloprevotella	0.46643	0.52346	0.40634	0.82941	0.28064	0.0572	0.16781	0.08735
Others	30.4801	21.5837	27.0135	31.6833	25.4003	16.4476	25.7513	17.2388
